# Supplementary material for: Estimating the time-varying effective reproduction number via Cycle Threshold-based Transformer
Source: PLoS Comput Biol. 2024 Dec 23;20(12):e1012694. doi: 10.1371/journal.pcbi.1012694 (PMC11706484; doi:10.1371/journal.pcbi.1012694)
Supplement: S1 Supplementary Methods — 1. Parameters of the Agent-based SEIR Transmission Model and Ct Value Model. 2. Calculation of Rt based on Micro-transmission Chains. 3. Ct Variables in the Synthetic Datasets. 4. Hyper-parameters of Deep Learning Methods. 5. Confidence Intervals of Rt Estimation. 6. Further Exploration of Detection Rate on Model Performance. 7. Rate of Masked Patches for Self-supervised Learning. 8. Analysis of the Patching Layer. (ZIP) [file pcbi.1012694.s001.zip]

Archive with 2 entries (2 files):
- S1_Supplementary Methods.pdf
- S1_Supplementary Methods.tex
