# Supplementary material for: Estimating the time-varying effective reproduction number via Cycle Threshold-based Transformer
Source: PLoS Comput Biol. 2024 Dec 23;20(12):e1012694. doi: 10.1371/journal.pcbi.1012694 (PMC11706484; doi:10.1371/journal.pcbi.1012694)
Supplement: S1 Supplementary Methods — 1. Parameters of the Agent-based SEIR Transmission Model and Ct Value Model. 2. Calculation of Rt based on Micro-transmission Chains. 3. Ct Variables in the Synthetic Datasets. 4. Hyper-parameters of Deep Learning Methods. 5. Confidence Intervals of Rt Estimation. 6. Further Exploration of Detection Rate on Model Performance. 7. Rate of Masked Patches for Self-supervised Learning. 8. Analysis of the Patching Layer. (ZIP) [file pcbi.1012694.s001.zip › S1_Supplementary Methods.tex]

% Template for PLoS
% Version 3.6 Aug 2022
%
% % % % % % % % % % % % % % % % % % % % % %
%
% -- IMPORTANT NOTE
%
% This template contains comments intended 
% to minimize problems and delays during our production 
% process. Please follow the template instructions
% whenever possible.
%
% % % % % % % % % % % % % % % % % % % % % % % 
%
% Once your paper is accepted for publication, 
% PLEASE REMOVE ALL TRACKED CHANGES in this file 
% and leave only the final text of your manuscript. 
% PLOS recommends the use of latexdiff to track changes during review, as this will help to maintain a clean tex file.
% Visit https://www.ctan.org/pkg/latexdiff?lang=en for info or contact us at latex@plos.org.
%
%
% There are no restrictions on package use within the LaTeX files except that no packages listed in the template may be deleted.
%
% Please do not include colors or graphics in the text.
%
% The manuscript LaTeX source should be contained within a single file (do not use \input, \externaldocument, or similar commands).
%
% % % % % % % % % % % % % % % % % % % % % % %
%
% -- FIGURES AND TABLES
%
% Please include tables/figure captions directly after the paragraph where they are first cited in the text.
%
% DO NOT INCLUDE GRAPHICS IN YOUR MANUSCRIPT
% - Figures should be uploaded separately from your manuscript file. 
% - Figures generated using LaTeX should be extracted and removed from the PDF before submission. 
% - Figures containing multiple panels/subfigures must be combined into one image file before submission.
% For figure citations, please use "Fig" instead of "Figure".
% See http://journals.plos.org/plosone/s/figures for PLOS figure guidelines.
%
% Tables should be cell-based and may not contain:
% - spacing/line breaks within cells to alter layout or alignment
% - do not nest tabular environments (no tabular environments within tabular environments)
% - no graphics or colored text (cell background color/shading OK)
% See http://journals.plos.org/plosone/s/tables for table guidelines.
%
% For tables that exceed the width of the text column, use the adjustwidth environment as illustrated in the example table in text below.
%
% % % % % % % % % % % % % % % % % % % % % % % %
%
% -- EQUATIONS, MATH SYMBOLS, SUBSCRIPTS, AND SUPERSCRIPTS
%
% IMPORTANT
% Below are a few tips to help format your equations and other special characters according to our specifications. For more tips to help reduce the possibility of formatting errors during conversion, please see our LaTeX guidelines at http://journals.plos.org/plosone/s/latex
%
% For inline equations, please be sure to include all portions of an equation in the math environment.  For example, x$^2$ is incorrect; this should be formatted as $x^2$ (or $\mathrm{x}^2$ if the romanized font is desired).
%
% Do not include text that is not math in the math environment. For example, CO2 should be written as CO\textsubscript{2} instead of CO$_2$.
%
% Please add line breaks to long display equations when possible in order to fit size of the column. 
%
% For inline equations, please do not include punctuation (commas, etc) within the math environment unless this is part of the equation.
%
% When adding superscript or subscripts outside of brackets/braces, please group using {}.  For example, change "[U(D,E,\gamma)]^2" to "{[U(D,E,\gamma)]}^2". 
%
% Do not use \cal for caligraphic font.  Instead, use \mathcal{}
%
% % % % % % % % % % % % % % % % % % % % % % % % 
%
% Please contact latex@plos.org with any questions.
%
% % % % % % % % % % % % % % % % % % % % % % % %

\documentclass[10pt,letterpaper]{article}
\usepackage[top=0.85in,left=1in,footskip=1in]{geometry}
\usepackage{algorithm}
\usepackage{algorithmic}
\usepackage{threeparttable}
\usepackage{diagbox}
\usepackage{makecell}
\usepackage{multirow}

\usepackage{setspace}
\onehalfspacing

% amsmath and amssymb packages, useful for mathematical formulas and symbols
\usepackage{amsmath,amssymb}

% Use adjustwidth environment to exceed column width (see example table in text)
\usepackage{changepage}

% textcomp package and marvosym package for additional characters
\usepackage{textcomp,marvosym}

% cite package, to clean up citations in the main text. Do not remove.
\usepackage{cite}

% Use nameref to cite supporting information files (see Supporting Information section for more info)
\usepackage{nameref,hyperref}

% line numbers
\usepackage[right]{lineno}

% ligatures disabled
\usepackage[nopatch=eqnum]{microtype}
\DisableLigatures[f]{encoding = *, family = * }

% color can be used to apply background shading to table cells only
\usepackage[table]{xcolor}

% array package and thick rules for tables
\usepackage{array}

% create "+" rule type for thick vertical lines
\newcolumntype{+}{!{\vrule width 2pt}}

% create \thickcline for thick horizontal lines of variable length
\newlength\savedwidth
\newcommand\thickcline[1]{%
  \noalign{\global\savedwidth\arrayrulewidth\global\arrayrulewidth 2pt}%
  \cline{#1}%
  \noalign{\vskip\arrayrulewidth}%
  \noalign{\global\arrayrulewidth\savedwidth}%
}

% \thickhline command for thick horizontal lines that span the table
\newcommand\thickhline{\noalign{\global\savedwidth\arrayrulewidth\global\arrayrulewidth 2pt}%
\hline
\noalign{\global\arrayrulewidth\savedwidth}}


% Remove comment for double spacing
%\usepackage{setspace} 
%\doublespacing

% Text layout
\raggedright
\setlength{\parindent}{0.5cm}
\textwidth 6.25in 
\textheight 9in

% Bold the 'Figure #' in the caption and separate it from the title/caption with a period
% Captions will be left justified
\usepackage[aboveskip=1pt,labelfont=bf,labelsep=period,justification=raggedright,singlelinecheck=off]{caption}
\usepackage{graphicx}
% \renewcommand{\figurename}{Fig}
\renewcommand{\thefigure}{S\arabic{figure}}
\DeclareCaptionLabelFormat{custom}{#2~Fig}
\captionsetup[figure]{labelformat=custom}

\renewcommand{\thetable}{S\arabic{table}}
\DeclareCaptionLabelFormat{customtable}{#2~Table}
\captionsetup[table]{labelformat=customtable}

\renewcommand{\thealgorithm}{S\arabic{algorithm}}
\DeclareCaptionLabelFormat{customalgorithm}{#2~Algorithm}
\captionsetup[algorithm]{labelformat=customalgorithm}

\renewcommand{\theequation}{S\arabic{equation}}
\renewcommand{\contentsname}{Supplementary Methods}


% Use the PLoS provided BiBTeX style
\bibliographystyle{plos2015}

% Remove brackets from numbering in List of References
\makeatletter
\renewcommand{\@biblabel}[1]{\quad#1.}
\makeatother


% Header and Footer with logo
\usepackage{lastpage,fancyhdr,graphicx}
\usepackage{epstopdf}
%\pagestyle{myheadings}
\pagestyle{fancy}
\fancyhf{}
%\setlength{\headheight}{27.023pt}
%\lhead{\includegraphics[width=2.0in]{PLOS-submission.eps}}
\rfoot{\thepage/\pageref{LastPage}}
\renewcommand{\headrulewidth}{0pt}
\renewcommand{\footrule}{\hrule height 2pt \vspace{2mm}}
\fancyheadoffset[L]{2.25in}
\fancyfootoffset[L]{3in}
\lfoot{\today}

%% Include all macros below

\newcommand{\lorem}{{\bf LOREM}}
\newcommand{\ipsum}{{\bf IPSUM}}

%% END MACROS SECTION


\begin{document}
\vspace*{0.1in}

% Title must be 250 characters or less.
\begin{flushleft}
{\Large
\textbf\newline{Estimating the time-varying effective reproduction number via Cycle Threshold-based Transformer} % Please use "sentence case" for title and headings (capitalize only the first word in a title (or heading), the first word in a subtitle (or subheading), and any proper nouns).
}
\newline
% Insert author names, affiliations and corresponding author email (do not include titles, positions, or degrees).
\\
Xin-Yu Zhang\textsuperscript{1,2},
Lan-Lan Yu\textsuperscript{1,2},
Wei-Yi Wang\textsuperscript{1,2},
Gui-Quan Sun\textsuperscript{3,4*},
Jian-Cheng Lv\textsuperscript{1,2},
Tao Zhou\textsuperscript{5},
Quan-Hui Liu\textsuperscript{1,2*},
% with the Lorem Ipsum Consortium\textsuperscript{\textpilcrow}
\\
\bigskip
\textbf{1} College of Computer Science, Sichuan University, Chengdu, China
\\
\textbf{2} Engineering Research Center of Machine Learning and Industry Intelligence, Ministry of Education, Sichuan University, Chengdu, China
\\
\textbf{3} Department of Mathematics, North University of China, Taiyuan, China
\\
\textbf{4} Complex Systems Research Center, Shanxi University, Taiyuan, China
\\
\textbf{5} Big Data Research Center, University of Electronic Science and Technology of China, Chengdu, China
\\
\bigskip


% Use the asterisk to denote corresponding authorship and provide email address in note below.
* Corresponding authors: gquansun@126.com (G.-Q. S.); quanhuiliu@scu.edu.cn (Q.-H. L.)

\end{flushleft}

\tableofcontents

\newpage
\section{Parameters of the Agent-based SEIR Transmission Model and Ct Value Model}
In the SEIR transmission model \cite{perez2009agent}, before initiating the simulation of transmission, we establish a total of $N_{total}$ individuals, among which $N_{seed}$ individuals are set to an initial state of $I$. When susceptible individuals come into contact with their infected neighbors, they have a probability $\beta$ of being exposed $(S \rightarrow E)$, which is calculated as $\beta=R_0\times\tfrac{\gamma}{\langle k \rangle}$ . Following a period known as the latent period $\varepsilon$, exposed individuals begin to show symptoms and become infectious $(E \rightarrow I)$. They then experience an infected period $\omega$ and eventually recover $(I \rightarrow R)$. 

In the Ct value model \cite{hay2021estimating}, the trajectory of Ct values for each infected individual since the infection can be expressed as the Eq. \hyperref[es1]{(S1)}, where $Ct(a)$ denotes the Ct value after $a$ days of infection. These trajectories of Ct values are shown in \hyperref[figs1]{S1} Fig. By keeping the infection time for each infected individual in the micro-chain of transmission and this Ct value model, we can produce the Ct values of all infected individuals at each time step during the period of outbreak. All the parameters about the SEIR transmission model and Ct value model are listed in \hyperref[ts1]{S1 Table}.

\begin{equation}\label{es1}	    
 		Ct(a)=\begin{cases}
            C_{zero},a \le t_{eclipse} \\
            C_{zero} + \frac{t_{peak}}{C_{peak}-C_{zero}}(a-t_{eclipse}), t_{eclipse} < a \le t_{eclipse} + t_{peak} \\
            C_{peak} + \frac{t_{end}}{C_{zero}-C_{peak}}(a-t_{eclipse}-t_{peak}), t_{eclipse} + t_{peak} < a \le t_{eclipse} + t_{peak} + t_{end}
            \end{cases}
 \end{equation}


% \renewcommand{\thefigure}{S\arabic{figure}}
\begin{figure}[!ht]
\caption{{\bf The trajectories of Ct values.} The gray lines represent the trajectories of Ct values for 50 randomly selected infected individuals, while the black line represents the trajectory of one infected individual.}
\label{figs1}
\end{figure}

\begin{table}[!ht]
\caption{Parameters of the Agent-based SEIR Transmission Model and Ct Value Model.} \label{ts1}
\end{table}
 
  

\newpage

\section{Calculation of \texorpdfstring{$R_t$}{} based on Micro-transmission Chains}
We keep all micro-transmission chains when modeling the epidemic spreading using the algorithm described in \hyperref[alg1]{S1 Algorithm}. Before simulating the epidemic spreading, we initialize the incubation period $\varepsilon$, infectious period $\omega$ of each individual by randomly sampling from the Poisson distribution. All individuals are in susceptible state, with $N_{seed}$ individuals are set to an initial state of $I$ and added to the list $\mathcal{Q}_{old}^I$. Numerical calculations are then performed at each time step $t$ during the simulation. In specific, if the list $\mathcal{Q}_{old}^I$ and $\mathcal{Q}_{old}^E$ are not empty, we traverse the individuals in $\mathcal{Q}_{old}^I$. If an infection occurs on a neighboring individual, add the newly infected neighboring individual to $\mathcal{Q}_{new}^E$. Once the transmission from each individual in $\mathcal{Q}_{old}^I$ is completed at time step $t$, we update the status of all individuals as follows: We first traverse $\mathcal{Q}_{old}^E$. If an individual remains in exposed state, we add it to $\mathcal{Q}_{new}^E$. If the state changes to infectious state, we move it to $\mathcal{Q}_{new}^I$. We finally swap $\mathcal{Q}_{new}^E$ with $\mathcal{Q}_{old}^E$. Then we traverse the $\mathcal{Q}_{old}^I$, if an individual remains in infectious state, we add it to $\mathcal{Q}_{new}^I$. We finally Swap $\mathcal{Q}_{new}^I$ with $\mathcal{Q}_{old}^I$ and advance the simulation to the next time step $t+1$. 

Throughout this process, we record the number of secondary infections $\Omega_{(v)}$ for each $v$ and the nodes $\Phi_t$ infected at time $t$ to construct the micro-transmission chains. We calculate $R_t$ directly according to the definition of the time-varying effective reproduction number $R_t$ \cite{anderson1991infectious}.

\begin{algorithm}
    \renewcommand{\algorithmicrequire}{\textbf{Input:}}
	\renewcommand{\algorithmicensure}{\textbf{Output:}}

    \caption{The agent-based SEIR transmission process and the calculation of time series of $R_t$} 
	\label{alg1} 
    \begin{algorithmic}[0]
        \REQUIRE \STATE $N_{total}$: the number of nodes; \\
        $\mathcal{N}_v$: nodes in contact with node $v$; \\
        $N_{seed}$: initial number of infected seeds; $N_{seed} \leftarrow 1$\\
        \STATE $\mathcal{Q}_{old}^E $($\mathcal{Q}_{new}^E$): the list to record the old (new) exposed nodes; $\mathcal{Q}_{old}^E \leftarrow \varnothing$; $\mathcal{Q}_{new}^E \leftarrow \varnothing$
        \STATE $\mathcal{Q}_{old}^I $($\mathcal{Q}_{new}^I$): the list to record the old (new) infectious nodes; $\mathcal{Q}_{old}^I \leftarrow \varnothing$; $\mathcal{Q}_{new}^I \leftarrow \varnothing$
        \STATE $\Omega_{(v)}$: record the number of secondary infections caused by node $v$; $\Omega_{(v)} \leftarrow 0$
        \STATE $\Phi_t$: the list to record the nodes infected at time $t$; $\Phi_t \leftarrow \varnothing$
        \STATE $t \leftarrow 1 $
        
        \FOR{each $v \in \mathcal{V}$}
        \STATE Sample incubation period $\varepsilon$ from the incubation period distribution for node $v$
        \STATE Sample infectious period $\omega$ from the infectious period distribution for node $v$
        \ENDFOR
        \STATE Randomly add $N_{seed}$ seed nodes to $\mathcal{Q}_{old}^I$ and $\Phi_t$
        
        \WHILE{$\mathcal{Q}_{old}^I \ne \varnothing$ and $\mathcal{Q}_{old}^E \ne \varnothing$}
        \STATE $t \leftarrow t + 1$
        \FOR{each $v$ in $\mathcal{Q}_{old}^I$}
        \FOR{each $u$ in $\mathcal{N}_v$}
        \IF{infection occurs}
        \STATE Add $u$ to $\mathcal{Q}_{new}^E$ and $\Phi_t$; $\Omega_{(v)} \leftarrow \Omega_{(v)} + 1$
        \ENDIF
        \ENDFOR
        
        \ENDFOR
        \FOR{each $v$ in $\mathcal{Q}_{old}^E$}
        \IF{$v$ enters infectious period}
        \STATE Add $v$ to $\mathcal{Q}_{new}^I$
        \ELSE
        \STATE Add $v$ to $\mathcal{Q}_{new}^E$
        \ENDIF
        \ENDFOR
        \STATE Swap $\mathcal{Q}_{old}^E$ and $\mathcal{Q}_{new}^E$; $\mathcal{Q}_{new}^E \leftarrow \varnothing$
        
        \FOR{each $v$ in $\mathcal{Q}_{old}^I$}
        \IF{ $v$ does not enter recover period}
        \STATE Add $v$ to $\mathcal{Q}_{new}^I$
        \ENDIF
        \ENDFOR
        \STATE Swap $\mathcal{Q}_{old}^I$ and $\mathcal{Q}_{new}^I$; $\mathcal{Q}_{new}^I \leftarrow \varnothing$
        \ENDWHILE
        \STATE $L \leftarrow t$
        \FOR{$t$ = 1 to $L$}
        \STATE $A_t \leftarrow 0$
        \FOR{each $v$ in $\Phi_t$}
        \STATE $A_t \leftarrow A_t + \Omega_{(v)}$
        \ENDFOR
        \STATE $R_t \leftarrow A_t / |\Phi_t|$
        \ENDFOR
        \ENSURE \item Time series of $R_t$ of length $L$, $[R_1,R_2,...,R_L]$
    \end{algorithmic}
\end{algorithm}

\newpage
\section{Ct Variables in the Synthetic Datasets}
We explore the impact of inputs with different Ct variables in the synthetic datasets on the Ct-Transformer performance, including the average, skewness and distribution of Ct values. The average ($\Bar{x_t}$) and skewness ($b_t$) of Ct values at time step $t$ are respectively calculated as: 

\begin{equation}\label{es2}
\Bar{x_t}=\frac{1}{n_t} \sum_{i=1}^{n_t} y_{t,i},
\end{equation}
\begin{equation}\label{es3}
b_t=\frac{\frac{1}{n_t}\sum_{i=1}^{n_t} (y_{t,i}-\Bar{x_t})^3}{[\frac{1}{n_t}\sum_{i=1}^{n_t} (y_{t,i}-\Bar{x_t})^2 ]^{\frac{3}{2}}}
\end{equation}
where $y_{t,i}$ represents the $i-$th ($i=1,2,...,n_t$) of the total $n_t$ Ct values that are sampled at time step $t$. 

To deal with the continuous Ct values, which range from 16 to 40, we define the set $D=\{D_1,D_2,D_3,...,D_d\}$ for the categories used to calculate the probability distribution. The distribution of Ct values is formatted as $[P(Ct_t)_{D_1},P(Ct_t)_{D_2},...,P(Ct_t)_{D_d}]$. Therein, $P(Ct_t)_{D_i}$ represents the proportion of infected individuals with Ct values falling in the $D_i$ interval at time step $t$. The possible scenarios for the number of intervals $d$ and the corresponding set $D$ are listed in \hyperref[ts2]{S2 Table}:

\begin{table}[!ht]
\caption{Intervals $d$ and the set $D$ in the distribution of Ct values.} \label{ts2}

\end{table}

The results of the supervised Ct-Transformer using different categories for the distributions of Ct values are summarized in \hyperref[ts3]{S3 Table}. We compare the performance on each category for the distributions of Ct values and define $D=\{[16,22],(22,28],(28,34],(34,40]\}$ for the main result.


\begin{table}[!ht]
\caption{The sensitivity results of intervals $d$ on ER and SF datasets. The \textbf{Average} means the average of simulations with $R_0 \in \{1.2,1.8,2.2,2.8,3.4\}$ in the testing set. For each $R_0$ and the \textbf{Average}, the best results are in \textbf{bold} and the runners-up are presented as \underline{underlined}. } \label{ts3}
\end{table}

Further, the results of the supervised Ct-Transformer using different combinations of Ct variables are shown in \hyperref[ts4]{S4 Table}. The combination of the distribution and average of Ct values as the input has the best result for the Ct-Transformer. We use the probability distribution of sampled infected individuals with different Ct values and the average of Ct values as the final input for the Ct-Transformer. The former represents the shape of the distribution of Ct values, while the latter can be proxied as the viral load level of the infected population.


\begin{table}[!ht]
\caption{ The sensitivity results of Ct variables (Var) on ER and SF datasets. The \textbf{Average} means the average of the simulations with $R_0 \in \{1.2,1.8,2.2,2.8,3.4\}$ in the testing set. For each $R_0$ and the \textbf{Average}, the best results are in \textbf{bold} and the runners-up are presented as \underline{underlined}. } \label{ts4}
\end{table}

\newpage
\section{Hyperparameters of Deep Learning Methods}

We apply a grid search approach to ascertain the optimal hyperparameters for other deep learning methods. The specific tuning spaces of the hyperparameters for all alternative deep learning methods are listed in \hyperref[ts5]{S5 Table}

\begin{table}[!ht]
\caption{ Hyperparameters, tuning spaces, and the best hyperparameter settings for deep learning methods (Ct-Transformer, TFT, Transformer, and MLP) on the ER dataset and SF dataset.} \label{ts5}
\end{table}


\newpage
\section{Confidence Intervals of \texorpdfstring{$R_t$}{} Estimation}

We train the Ct-Transformer with quantile loss \cite{wen2017multi} as defined in the main body. The quantile loss can provide confidence intervals using multiple quantile points. The 95\% confidence intervals of $R_t$ estimation calculated using the quantile points $Q=\{0.025,0.5,0.975\}$ are shown in \hyperref[figs2]{S2} Fig. We find that the 95\% confidence intervals given by the Ct-Transformer can accurately capture the maximum and minimum scales of the temporal evolution of $R_t$. The 95\% confidence intervals are crucial as they provide governments with the necessary information to be fully prepared for an epidemic.

\begin{figure}[!ht]
\caption{{\bf The 95\% confidence intervals of $R_t$ estimation. } The pink line and shaded area respectively represent the average of $R_t$ and the 95\% confidence intervals.}
\label{figs2}
\end{figure}

\newpage
\section{Further Exploration of Detection Rate on Performance}
The full comparisons between the Ct-Transformer and EpiEstim on the SF dataset under different detection scenarios are shown in \hyperref[ts6]{S6 Table}. The supervised Ct-Transformer consistently outperforms the EpiEstim across all detection scenarios, which is consistent with the results on the ER dataset in the main body. 

\begin{table}[!ht]
\caption{Results of the supervised Ct-Transformer and the EpiEstim method on the SF dataset under different detection scenarios. We show the average results of simulations with $R_0 \in \{1.2,2.2,3.4\}$ in the testing set. For each detection scenario, the better one is presented as in \textbf{bold}. } \label{ts6}

\end{table}

In stochastic simulations with $R_0$=2.2 on both ER and SF networks, the increased percentage in MAE compared to the Full Detection scenarios is shown in \hyperref[figs3]{S3} Fig and demonstrates minimal for the Ct-Transformer. These results on both ER and SF datasets demonstrate the proposed Ct-Transformer is robust to the time-varying detection rate and limited detection resources.

\begin{figure}[!ht]
\caption{{\bf The increased percentage in MAE relative to the Full Detection scenario in stochastic simulations on both ER and SF networks with $R_0$=2.2.} The greyish-blue and yellow bars respectively represent the MAE loss of the Ct-Transformer and EpiEstim in different detection scenarios. The numbers displayed on the bars indicate the increased percentage in MAE relative to the Full Detection scenario.}
\label{figs3}
\end{figure}

\newpage
% Results and Discussion can be combined.
\section{Rate of Masked Patches for Self-supervised Learning}
We explore the optimal rate of masked patches for self-supervised learning of the Ct-Transformer. In specific, we conduct training process of self-supervised learning on the ER dataset by masking different rates of patches (10\%, 20\%, 30\%, and 40\%). These pre-trained models are fine-tuned with the End2End strategy on the SF dataset. The results of different rates of masked patches are listed in \hyperref[ts7]{S7 Table}. We find that when 30\% of the patches are masked, the pre-trained model performs best with the fine-tuning strategies.

\begin{table}[!ht]

\caption{The sensitivity results of mask rates on the SF dataset. The \textbf{Average} means the average of the simulations with $R_0 \in \{1.2,1.8,2.2,2.8,3.4\}$. For each $R_0$ and the \textbf{Average}, the best one is in \textbf{bold} and the runners-up is presented as \underline{underlined}. } \label{ts7}
\end{table}

\newpage
\section{Analysis of the Patching Layer}
In \hyperref[figs4]{S4} Fig, we show attention maps from the Multi-head Attention, which include scenarios with and without patching (Patch vs. No Patch). These attention map is calculated by averaging the attention patterns $A(QW_Q^{(h)}, KW_K^{(h)})$ \cite{vaswani2017attention} over all the heads as described in the main body. The patching technique shortens the input length and consolidates attention scores across time steps, which results in more pronounced color variations in the attention maps compared to those without patching. This distinction highlights that attention weights between time steps are more defined and leads to the enhanced detection of crucial information at specific time steps. Further, the higher attention scores during the initial stages of outbreaks demonstrate their critical role in shaping the overall transmission dynamics, as indicated by the impact of initial $R_0$ on the transmission of the epidemic.

\begin{figure}[!ht]
\caption{{\bf Attention maps of the supervised Ct-Transformer with or without patching.} (A) Attention map in stochastic simulation on the ER network with patching. (B) Attention map in stochastic simulation on the SF network with patching. (C) Attention map in stochastic simulation on the ER network without patching. (D) Attention map in stochastic simulation on the SF network without patching. All stochastic simulations with $R_0$=1.2.}
\label{figs4}
\end{figure}

We also investigate the impact of varying patch lengths on the performance of the Ct-Transformer. We adjust the patch lengths to $P=[2,4,6,8,10,12,14,16,18]$ and perform supervised training. The MAE losses with different patch lengths are shown in \hyperref[figs5]{S5} Fig. The findings suggest that the Ct-Transformer benefits from longer patch lengths for the more accurate estimates of $R_t$ and enhances computational efficiency. The optimal patch length varies between 4 and 8, depending on the specific dataset. For the ER dataset, the ideal patch length is 4, while for the SF synthetic dataset, it extends to 8.

\begin{figure}[!ht]
\caption{{\bf The MAE loss with varying patch lengths $P=[2,4,6,8,10,12,14,16,18]$ on the ER and SF datasets.}}
\label{figs5}
\end{figure}


\newpage
% \bibliography{cas-refs}
\begin{thebibliography}{1}

\bibitem{perez2009agent}
Perez L, Dragicevic S.
\newblock An agent-based approach for modeling dynamics of contagious disease spread.
\newblock International journal of health geographics. 2009;8(1):1--17.
\newblock doi:{10.1186/1476-072X-8-50}.

\bibitem{hay2021estimating}
Hay JA, Kennedy-Shaffer L, Kanjilal S, Lennon NJ, Gabriel SB, Lipsitch M, et~al.
\newblock Estimating epidemiologic dynamics from cross-sectional viral load distributions.
\newblock Science. 2021;373(6552):eabh0635.
\newblock doi:{10.1126/science.abh0635}.

\bibitem{anderson1991infectious}
Anderson RM, May RM.
\newblock Infectious diseases of humans: dynamics and control.
\newblock Oxford university press; 1991.

\bibitem{wen2017multi}
Wen R, Torkkola K, Narayanaswamy B, Madeka D.
\newblock A multi-horizon quantile recurrent forecaster.
\newblock arXiv preprint arXiv:171111053. 2017;doi:{10.48550/arXiv.1711.11053}.

\bibitem{vaswani2017attention}
Vaswani A, Shazeer N, Parmar N, Uszkoreit J, Jones L, Gomez AN, et~al.
\newblock Attention is all you need.
\newblock Advances in neural information processing systems. 2017;30.

\end{thebibliography}


\end{document}
